# Supplementary material for: Sexual transmission of Zika virus and other flaviviruses: A living systematic review
Source: PLoS Med. 2018 Jul 24;15(7):e1002611. doi: 10.1371/journal.pmed.1002611 (PMC6057622; doi:10.1371/journal.pmed.1002611)
Supplement: S1 Table — (XLSX) [file pmed.1002611.s002.xlsx]

## Sheet: Index
S4 Table. Detailed description of in case reports and case series describing sexual transmission of ZIKV
Index item	Sheet
Details of cases of sexual transmission of ZIKV	Data
Data dictionary	Data dictionary

## Sheet: Data
case_id	author	transmission_year	gender	age	aggregated_age	residence_country	traveler	country_returning_from	region returning from	symptomatic	hematospermia	transmission	primary_case	LinkedID	zika_diagnostics	exclusion_mosquito	exclusion_transfusion	serial_interval	type_intercourse
1	Foy	2008	male	36		United States	yes	Senegal		yes	yes	yes	yes	2	Confirm. Sero	NA	NA	4	vaginal
2	Foy	2008	female	NA		United States	no	NA		yes	NA	yes	no	1	Confirm. Sero	yes	NA		vaginal
6	Venturi	2014	male	early 30s		Italy	yes	Thailand		yes	NA	yes	yes	7	Confirm. Sero	NA	NA	19	unprotected sexual intercourse
7	Venturi	2014	female	late 20s		Italy	no	NA		yes	NA	yes	no	6	Confirm. Sero		NA		unprotected sexual intercourse
8	Hills	2016	male	NA	22.5	United States	yes		Caribbean	yes	no	yes	yes	9	Probable (clin)	NA	NA	14-15	vaginal
9	Hills	2016	female	NA	22.5	United States	no	NA		yes	NA	yes	no	8	Confirm. PCR	yes	NA		vaginal
10	Hills	2016	male	NA	22.5	United States	yes		Central America	yes	NA	yes	yes	11	Confirm. Sero	NA	NA	10	vaginal
11	Hills	2016	female	NA	22.5	United States	no	NA		yes	NA	yes	no	10	Confirm. PCR	yes	NA		vaginal
12	Hills	2016	male	NA	22.5	United States	yes		Central America	yes	NA	yes	yes	13	Probable (clin)	NA	NA	10	sexual contact
13	Hills	2016	female	NA	22.5	United States	no	NA		yes	NA	yes	no	12	Confirm. Sero	yes	NA		sexual contact
16	Armstrong	2016	male	NA		United States	yes			yes	NA	yes	yes	17	NA	NA	NA		NA
17	Armstrong	2016	female	NA		United States	no	NA		yes	NA	yes	no	16	NA	NA	NA		NA
18	Armstrong	2016	male	NA		United States	yes			yes	NA	yes	yes	19	NA	NA	NA		NA
19	Armstrong	2016	female	NA		United States	no	NA		yes	NA	yes	no	18	NA	NA	NA		NA
29	Ortenzio, Matheron[2678]	2016	male	46		France	yes	Brazil		yes	NA	yes	yes	30	Confirm. PCR		NA	13	vaginal; oral
30	Ortenzio	2016	female	24		France	no	NA		yes	NA	yes	no	29	Confirm. PCR	yes	yes		vaginal; oral
31	Deckard	2016	male	NA		United States	yes	Venezuela		yes	no	yes	yes	32	Confirm. PCR		NA	7	anal
32	Deckard	2016	male	NA		United States	no	NA		yes	NA	yes	no	31	Confirm. PCR	yes	NA		anal
34	Turmel	2016	male	61		France	yes	Martinique		yes	no	yes	yes	35	Confirm. PCR	NA	NA	44	vaginal
35	Turmel	2016	female	60		France	yes	Martinique		yes	NA	yes	no	34	Confirm. PCR	no	NA		vaginal
37	Frank	2016	male	35		Germany	yes	Puerto Rico		yes	no	yes	yes	38	Confirm. PCR	NA	NA	12	vaginal
38	Frank	2016	female	29		Germany	no	NA		yes	NA	yes	no	37	Confirm. PCR	yes	NA		vaginal
47	Davidson	2016	female	20s		United States	yes			yes	NA	yes	yes	48	Confirm. PCR	NA	NA	6	vaginal
48	Davidson	2016	male	20s		United States	no	NA		yes	NA	yes	no	47	Confirm. PCR	yes	NA		vaginal
52	Brooks	2016	male	NA		United States	yes	Dominican Republic		no	NA	yes	yes	53	Suspected	yes	NA		vaginal; oral
53	Brooks	2016	female	NA		United States	no	NA		yes	NA	yes	no	52	Confirm. PCR	yes	yes		vaginal; oral
64	Freour	2016	male	NA		France	yes	Martinique		no	NA	yes	yes	65	Confirm. PCR	NA	NA		vaginal
65	Freour	2016	female	NA		France	yes	Martinique		no	NA	yes	no	64	Confirm. PCR	no	NA		vaginal
66	Harrower	2016	male	51		New Zealand	yes	Samoa		yes	NA	yes	yes	67	Confirm. PCR	NA	NA	10	NA
67	Harrower	2016	female	53		New Zealand	no	NA		yes	NA	yes	no	66	Confirm. PCR	yes	yes		NA
91	Gulland	2016	male	NA		United Kingdom	yes			NA	NA	yes	yes	92	NA	NA	NA		NA
92	Gulland	2016	female	NA		United Kingdom	no	NA		NA	NA	yes	no	91	NA	NA	NA		NA
112	Russell	2016	male		19-55	United States	yes			yes	no	yes	yes	113	NA	NA	NA		NA
113	Russell	2016	female		19-55	United States	no	NA		yes	NA	yes	no	112	NA	NA	NA		NA
114	Russell	2016	male		19-55	United States	yes			yes	no	yes	yes	115	NA	NA	NA		NA
115	Russell	2016	female		19-55	United States	no	NA		yes	NA	yes	no	114	NA	NA	NA		NA
116	Russell	2016	male		19-55	United States	yes			yes	no	yes	yes	117	NA	NA	NA		NA
117	Russell	2016	female		19-55	United States	no	NA		yes	NA	yes	no	116	NA	NA	NA		NA
118	Russell	2016	male		19-55	United States	yes			yes	no	yes	yes	119	NA	NA	NA		NA
119	Russell	2016	female		19-55	United States	no	NA		yes	NA	yes	no	118	NA	NA	NA		NA
120	Russell	2016	male		19-55	United States	yes			yes	no	yes	yes	121	NA	NA	NA		NA
121	Russell	2016	female		19-55	United States	no	NA		yes	NA	yes	no	120	NA	NA	NA		NA
122	Russell	2016	male		19-55	United States	yes			yes	no	yes	yes	123	NA	NA	NA		NA
123	Russell	2016	female		19-55	United States	no	NA		yes	NA	yes	no	122	NA	NA	NA		NA
124	Russell	2016	male		19-55	United States	yes			yes	no	yes	yes	125	NA	NA	NA		NA
125	Russell	2016	female		19-55	United States	no	NA		yes	NA	yes	no	124	NA	NA	NA		NA
126	Russell	2016	male		19-55	United States	yes			yes	no	yes	yes	127	NA	NA	NA		NA
127	Russell	2016	female		19-55	United States	no	NA		yes	NA	yes	no	126	NA	NA	NA		NA
128	Russell	2016	male		19-55	United States	yes			yes	no	yes	yes	129	NA	NA	NA		NA
129	Russell	2016	female		19-55	United States	no	NA		yes	NA	yes	no	128	NA	NA	NA		NA
131	Arsuaga	2016	male	53		Spain	yes	Maldives		yes	NA	yes	yes	132	Confirm. PCR	NA	NA	12	vaginal
132	Arsuaga	2016	female	51		Spain	yes	Maldives		yes	NA	yes	no	131	Confirm. PCR	no	NA		vaginal
143	WHO	2016	male	NA		Chile	yes			NA	NA	yes	yes	146	Confirm. Sero	NA	NA		NA
144	WHO	2016	female	NA		Chile	no	NA		NA	NA	yes	no	145	Confirm. Sero	NA	NA		NA
145	WHO	2016	male	NA		Peru	yes			NA	NA	yes	yes	144	Confirm. PCR	NA	NA		NA
146	WHO	2016	female	32		Peru	no	NA		NA	NA	yes	no	143	Confirm. PCR	yes	NA		NA
147	WHO	2016	male	NA		Argentina	yes	Colombia		NA	NA	yes	yes	148	NA	NA	NA		NA
148	WHO	2016	female	NA		Argentina	no	NA		NA	NA	yes	no	147	Confirm. PCR	NA	NA		NA
149	WHO	2016	male	NA		Portugal	yes	Brazil		NA	NA	yes	yes	150	NA	NA	NA		NA
150	WHO	2016	female	NA		Portugal	no	NA		NA	NA	yes	no	149	NA	NA	NA		NA
152	WHO	2016	male	NA		France	yes	Brazil		yes	NA	yes	yes	153	Confirm. PCR	NA	NA		NA
153	WHO	2016	female	NA		France	no	NA		yes	NA	yes	no	152	Confirm. PCR	yes	NA		NA
156	Boggild	2016	male	NA		Canada	yes	NA	Caribbean	NA	NA	yes	yes	157	NA	NA	NA		NA
157	Boggild	2016	female	NA		Canada	no	NA		NA	NA	yes	no	156	NA	yes	NA		NA
158	Duijster	2016	male	NA		Netherlands	yes		Central America	yes	NA	yes	yes	159	Confirm. PCR	NA	NA	23	NA
159	Duijster	2016	female	NA		Netherlands	yes	NA	Central America	yes	NA	yes	no	158	Confirm. PCR	no	NA		NA
170	Borrego	2016	male	NA		Spain	yes	Brazil		yes	NA	yes	yes	171	Confirm. PCR	NA	NA		NA
171	Borrego	2016	female	17		Spain	no	NA		yes	NA	yes	no	170	Confirm. PCR	NA	NA		NA
203	Grossi	2016	male	50		Italy	yes	Dominican Republic		yes	NA	yes	yes	204	Confirm. PCR	NA	NA	14	vaginal													NA	ZIKV sequencing showed homology
204	Grossi	2016	female	47		Italy	no	NA		yes	NA	yes	no	203	Confirm. PCR	yes	no		vaginal
276	Desclaux	2018	male	34		France	yes	Martinique		NA	yes	yes	yes	277	Confirm. PCR	NA	NA	15	NA									NA	15	yes
277	Desclaux	2018	female	25		France	yes	Martinique		yes	yes	yes	no	276	Confirm. PCR	no	NA		NA									NA

## Sheet: Data dictionary
Variable	Explanation
case_id	Unique numerical identifier per unique subject
author	First author of the publication
transmission_year	The year the transmission event took place
gender	Gender of the subject [Male/Female]
age	Age of the subject
aggregated_age	In absence of an age, sometime an aggregated age is reported as range of median for case series
residence_country	Country of residence
traveler	Is the person a returning traveler [yes/no]
country_returning_from	If the person is a returning traveler, where did he/she return from
region returning from	If the returning country is not specified, but the region is
symptomatic	Symptomatic status [yes/no]
hematospermia	Is hematospermia reported in the man [yes/no/NA]
transmission	Is this considered a transmission event [yes/no]
primary_case	Is this subject the primary case
LinkedID	To which subject is this subject linked (the case_id of the partner)
zika_diagnostics	Zika virus infection has been diagnosed using serology with confirmation (such as Plaque Reduction Neutralization Test) [Confirm. Sero] , it as been confirmed by RT-PCR [Confirm. PCR], it has been suspected based on serological evidence [Suspected] or probable based on clinical symptoms [Probable (clin)] or the it is not reported [NA].
exclusion_mosquito	Is infection by local mosquito transmission excluded [yes/no/NA]
exclusion_transfusion	Is infection by transfusion excluded [yes/no/NA]
serial_interval	The duration between onset of symptoms of primary and secondary case, reported for the primary case
type_intercourse	Description of the type of intercourse/frequency, if reported
