# Supplementary material for: Sexual transmission of Zika virus and other flaviviruses: A living systematic review
Source: PLoS Med. 2018 Jul 24;15(7):e1002611. doi: 10.1371/journal.pmed.1002611 (PMC6057622; doi:10.1371/journal.pmed.1002611)
Supplement: S2 Table — (XLSX) [file pmed.1002611.s003.xlsx]

## Sheet: Index
S5 Table. Detailed description of in vivo and in vitro studies
Index item	Sheet
In vivo and in vitro experiments describing ZIKV in the male genital tract	Male genital tract
In vivo and in vitro experiments describing ZIKV in the female genital tract	Female genital tract
In vivo and in vitro experiments describing ZIKV in saliva	Saliva
Characteristics of the mouse models	Mouse models
Characteristics of the non human primate (NHP) models	NHP models
Reference list	References*
List of abbreviations used in the tables	Abbreviations used
* reference numbers correspond with the main text

## Sheet: Male genital tract
Ref	Author, year	Model	Male reproductive tract outcomes
[32]	Rossi, 2016	mouse	Day 2 (d2) (n=1) and d5 (n=3) A129 mice and d6 (n=3) AG129 mice showed high viral load in testes; Testes identified as amplification site.
[34]	Lazear, 2016	mouse	d28 testes of Ifnar1-/- mice showed high viral loads; highest levels of ZIKV viral RNA were measured in testes.
[35]	Chan, 2016	in vitro	Human prostate cells and testicular cells are susceptible in vitro to ZIKV infection.
[37]	Koide, 2016	NHP	Testes were removed at d4 and d8; high viral loads in males infected with PRVABC59 (n=1) and FSS13025 (n=1). IBH30656 infected animal (n=1) showed no detectable virus in testes.
[38]	Osuna, 2016	NHP	In semen high titers of ZIKV RNA were measured until d28 even after disappearance of serum titers. Positive d7 and d14 semen samples were culturable. Testes, prostate and seminal vesicles harboured persistent foci of ZIKV in two investigated monkeys.
[39]	Ma, 2016	mouse	Testicular abnormalities in Ifnar-/- mice were seen in all animals (n=10). Interstitial inflammatory infiltrate was noted; an immunofluorescence assay showed ZIKV in testis and epididymis but not in the prostate or seminal vesicles. WT mice were used to determine which immune cells played a role in the innate immune response to ZIKV. Intratesticular infection of WT mice showed orchitis in 100% of…
[41]	Govero, 2016	mouse	After infection, the blood testis barrier remained intact at d7. ZIKV RNA was detected in spermatogonia, spermatocytes and Sertoli cells. At d14 high levels of ZIKV RNA persisted in the testes, loss of tissue architecture and inflammation was noted. AXL did not have an essential role as demonstrated using Axl-/- mice. Pathology was more severe for mice infected with ZIKV Dakar.
[43]	Julander, 2017	mouse	ZIKV positivity was shown in the epididymis and the testis, particularly in the Leydig cells.
[44]	Li, 2016	NHP	d5 (n=1) and d10 (n=1) necropsied animals showed low levels of viral RNA in testes and non-detectable levels in prostate and epididimys
[47]	Duggal, 2017	mouse	AG129 mice showed inflammation of the testes and epididimys untill d11. infectious ZIKV titers and RNA copy numbers were collected from uteri of female CD-1 mice (n=116). Viral RNA was detected from d4-d58, infectious ZIKV was found between d7-d21 in semen. Comparison to vasectomized mice showed that testicular cells contribute substantially to transmission.
[49]	Uraki, 2017	mouse	ZIKV infected mainly interstitial cells of the testes; Leydig cells seemed to be targeted by ZIKV infection. D21 testes were significantly reduced in size; testosteron levels decreased significantly at d21 compared to d5.
[50]	Uraki, 2017	mouse	Male Ifnar -/- mice 5d were estimated to produce 750 PFU of ZIKV per ejaculate.
[51]	Martinez, 2017	mouse	Intrarectal infection of Ifnar -/- male mice resulted in n=2/5 of transient illness compared to succumbing of SC infected mice. Following rectal inoculation, ZIKV establishes active testicular infection that persists at least 21 days. ZIKV disseminated to the male reproductive tissue with a peak of the viral load at 7d.
[53]	Winkler, 2017	mouse	ZIKV titers peaked at d12 within the testes .
[56]	Sheng, 2017	mouse	SC infected male mice showed signs of reproductive system disorders, altered androgen levels in serum, and high viral load in semen and testes. Sertoli cells appeared most susceptible to infection. An abnormal developing process of germ cells was seen 5 days post infection.
[57]	Silveira, 2017	NHP	ZIKV RNA in semen in these infected rhesus macaques was found only until day 7.
[58]	Griffin, 2017	mouse	In mice, high viral RNA loads were detected in the testes at d7 that persisted at day 21. Vaccinated (ZV-prME) animals did not show symptoms or damage to the testes as seen in the unvaccinated groups.
[59]	Haddow, 2017	NHP	After intrarectal inoculation of ZIKV, in both female and male macaques, 75% (3/4) of rhesus macaques and 100% (4/4) of cynomolgus macaques had a detectable viremia.
[60]	Spencer, 2017	in vitro	In vitro, human prostate cells are permissive for ZIKV infection and replication; Human prostate organoids are also permissive to ZIKV infection.
[61]	Bagasra, 2017	in vitro	In vitro, entry of ZIKV in mature spermatozoa using the Tyro3 receptor is possible.
[62]	Siemann, 2017	in vitro	In vitro, human Sertoli cells are highly susceptible to ZIKV infection in vitro. Infection of Sertoli cells forms a crucial step in access of ZIKV to spermatozoa.
[63]	McDonald, 2017	mouse	Infectious virus was detected in 60-72% of ejaculates collected from mice inoculated with ZIKV strains. SPONV was only found in 4% of ejaculates.
[65]	Chiu, 2017	NHP	Semen collection at d9, d14 and d28 showed sporadic ZIKV RNA detection. Three out of four marmoset monkeys were positive in semen; one until day 14, one until day 28 post inoculation.
[66]	Xu, 2018	mouse	AdC7-M/E-vaccinated Ifnar1 knockout mice showed no reduced testicular size after ZIKV infection; sham immunized ZIKV infected mice did show a significant reduction in testicular size.
[68]	Simanjuntak, 2018	mouse	Testicular damage was observed in ZIKV infected mice; sperm count was reduced after 6 and 9 days post infection.
[71]	Clancy, 2018	mouse	After ZIKV infection AG129 and Ifnar-/- mice showed epididymitis that progressed to orchitis. More severe inflammation was noted in the AG129 mice.

## Sheet: Female  genital tract
Ref	Author, year	Model	Female reproductive tract outcomes
[33]	Dudley, 2016	NHP	Detectable viral RNA in vaginal swaps on d1 and/or d7, but undetectable at d14, 21 and 28.
[35]	Chan, 2016	in vitro	Cells from the female genital tract (cervix, endometrium) are susceptible to ZIKV.
[36]	Yockey, 2016	mouse	Viral plaque assays of vaginal washes showed correlation between viral RNA measured with RT-qPCR. Vaginal replication was detected in WT mice and Ifnar-/- mice. Detection of viral RNA 1-4 days post infection, after 7 days undetectable in most mice.
[38]	Osuna, 2016	NHP	Vaginal swaps were only positive in two out of five (n=5) animals at single timepoints.
[40]	Khan, 2016	mouse	In WT mice intravaginal infection with ZIKV leads to replication with minimal induction of type I and III IFN. However, around d3 innate immune response seems to control the infection. Enhanced viral immune response induced with acitretin caused a lack of detectable ZIKV replication after intravaginal inoculation.
[42]	Tang, 2016	mouse	Intravaginal infection of diestrus-like AG129 mice showed morbidity starting at d9, resulting in death or severe disease; LysMCre+ IFNAR fl/fl mice showed increased clinical scores and weight loss between d6-d9 but no mortality. Estrus-like animals did not show clinical symptoms. ZIKV replicates within the vaginal tissue followed by draining lymph nodes.
[45]	Panina-Bordignon, 2017	in vitro	Human endometrial stromal cells are highly permissive to ZIKV. Decidualization of the cells increased the sensitivity to virus compared to unstimulated cells.
[46]	Aid, 2017	NHP	Viral RNA in cervicovaginal secretions was detected on day 7 at lower viral loads than in the plasma. On d14 no Viral RNA was detected. (n=7 for ZIKV-BR group and n=7 for ZIKV-PR group).
[47]	Duggal, 2017	mouse	Pregnant AG129 mice were inoculated intravaginally (d6-10 gestation). D5-9 post-inoculation 60% of serum was ZIKV positive; 22% of the non-pregnant females. 13-wk old AG129 males were mated 7-10d post inoculation to AG129 females: 8/11 male mice transmitted to at least one female; 7/13 pregnant mice became infected, 6/13 non-pregnant females became infected. 2/7 infected pregnant mice showed foet…
[48]	Hastings, 2017	mouse	Intravaginal infection does not depend on the Axl receptor.
[50]	Uraki, 2017	mouse	ZIKV replicated minimally within the genital tract of the dams. Foetuses of female mice mated to ZIKV infected males showed adverse outcomes, such as intrauterine growth restriction and ocular malformations. Sexual transmission did not lead to measurable viral replication in the vaginal mucosa.
[53]	Winkler, 2017	mouse	Sexual transmission of ZIKV from infected males to naive Ifnar1 -/- female mice was observed in more than halve of the cases. Infection in the vaginal tract was observed at early time points.
[55]	Carroll, 2017	NHP	Depo-Provera enhanced susceptibility to vaginal ZIKV transmission. The kinetics of virus replication and dissemination after intravaginal ZIKV inoculation were different compared to subcutaneous inoculation; in vaginally inoculated rhesus macaques, plasma viral RNA is delayed for several days.
[59]	Haddow, 2017	NHP	Intravaginal inoculation of rhesus and cynomolgus macaques resulted in detectable viremia in 50% of the animals (4/8).
[67]	Scott, 2018	mouse	Intravaginal infection in IFN supressed mice showed dissemination to the upper reproductive tract. Primary intravaginal and subcutaneous infection protects against reinfection.
[68]	Simanjuntak, 2018	mouse	All female mice infected intravaginally with collected ZIKV infected semen died; 50% of the Ebselen treated mice died.
[69]	Duggal, 2018	mouse	In female mice, sexual transmission led to more ZIKV dissemination to the female reproductive tract and ovaries, compared to subcutaneous or intravaginal inoculation.

## Sheet: Saliva
Ref	Author, year	Model	Saliva related outcomes
[33]	Dudley, 2016	NHP	Viral RNA was detected in saliva to maximum of d14 (n=3).
[36]	Koide, 2016	NHP	Differences per strain, maximum persistence 14d follow up.
[38]	Osuna, 2016	NHP	Extended period of shedding in saliva compared to blood; Viral shedding was variable but detectable in 33-55% in the animals until d28; Positive d7 and d14 samples were culturable.
[44]	Li, 2016	NHP	ZIKV RNA could be detected in saliva on d3 and peaked between 3-9 days. Two animals showed prolonged shedding up to 27 days.
[46]	Aid, 2017	NHP	Viral RNA was detected at d7, but not at d14 in saliva.
[52]	Coffey, 2017	NHP	ZIKV RNA was detected for 7 to 10 days and peaked at 4.2log10 RNA copies/gram saliva.
[54]	Newman, 2017	NHP	In rhesus macaques, systemic infection through oropharyngeal mucosal inoculation with ZIKV is only possible after infection with very high doses; the risk of mucosal transmission is very low; infection with donor saliva from SC infected animals did not lead to systemic infection after oropharyngeal inoculation.
[57]	Silveira, 2017	NHP	ZIKV RNA in saliva in these infected rhesus macaques was found until day 42
[64]	Deng, 2017	NHP, guinea pig	In guinea pigs, direct transmission between SC ZIKV infected animals and co-housed naive animals was demonstrated; Intranasal and intragastric inoculation of 4 Rhesus macaques, successfully led to vireamia; viral RNA was detected in saliva up to 14 days.
[65]	Chiu, 2017	NHP	Day 7 saliva was positive on viral culture for all four common marmosets. Persistent detectable ZIKV RNA in saliva was demonstrated.

## Sheet: Mouse models
Ref	Author, year	Type of mouse	Dose	Route	ZIKV strain
[32]	Rossi, 2016	CD1; C57BL/6J; A129; AG129	1e4-1e5 PFU	SC; footpad; IP; ID	KU955593 (FSS13025)
[34]	Lazear, 2016	WT (C57BL/6); CD1; AG129; Ifnar1-/-;Irf3,Irf5,Irf7-/-	1e2-1e4 FFU	SC; IV; IP	KX421193 (MR766); Dakar 41519; Dakar 41667; Dakar 41671; KJ776791 (H/PF/2013)
[36]	Yockey, 2016	WT (C57BL/6); Ifnar-/-	2.5e4-5.2e5 PFU	Intravaginally	KU955593 (FSS13025)
[39]	Ma, 2016	WT (C57BL/6); Ifnar-/-	1e3 PFU; 4e2 PFU	IP, intratesticular	KX266255 (Zika-SMGC-1); DENV-2 (AF204178)
[40]	Khan, 2016	C57BL/6NCr CD45.2+ WT (NCI), B6-Ly5.1/Cr CD45.1+(NCI), Rag1tm1Mom and Tg (TcrLCMV) 327Sd mice crossed to CD45.1, Rag1-/-, H2dlAb1-Ea, and Cd8atm1Mak mice	1e5 PFU	Intravaginally	KU501215 (PRAVBC59)
[41]	Govero, 2016	WT (C57BL/6)	1e3-1e6 FFU	SC (footpad)	KJ776791 (H/PF/2013); Dakar 41519; DENV-2
[42]	Tang, 2016	LysMCre+ Ifnar fl/fl; AG129	1e5-1e6 FFU	Intravaginally	KU955593 (FSS13025)
[43]	Julander, 2017	AG129	1e3 PFU	SC	HQ234499 (P 6-740);
[47]	Duggal, 2017	AG129; CD-1	1e3 PFU	IP; intravaginally; through sexual intercourse	KU501215 (PRAVBC59)
[48]	Hastings, 2017	C57BL/6; Axl-/-; Mer-/-, Tyro3-/-	1e4 FFU; 1.5e5 PFU	Intravaginally; IP; intracranially	Mexican strain; FSS13025; Brazillian strain
[49]	Uraki, 2017	WT (C57BL/6); Ifnar-/-	1e5 PFU	SC (footpad)	KX446950 (MEX2-81)
[50]	Uraki, 2017	Ifnar -/-	1e5 PFU	SC; intravaginally; through sexual intercourse	KX446950 (MEX2-81)
[51]	Martinez, 2017	Ifnar -/-	3.4e6 PFU; 2e6 PFU	rectally; SC	KU501215 (PRAVBC59)
[53]	Winkler, 2017	Rag1-/- and Ifnar-/-	1e4 PFU	IP, sexual transmission	2015 Zika Paraiba strain
[56]	Sheng, 2017	C57BL/6 mice	1e5 PFU	SC	CAS-ZK01
[58]	Griffin, 2017	B6.129S2-Ifnar1tm1Agt/Mmjax	1e6 PFU	SC	KX087101.2 (PRVABC59)
[63]	McDonald, 2017	AG129	1e3PFU	SC	PRVABC59; FSS13025; P6-740; DakAr41524; (SPONV: Saar94)
[66]	Xu, 2018	Ifnar1-/-	5e4 PFU	IP	ZIKV-SMGC-1
[67]	Scott, 2018	C57BL/6 mice, treated with anti-IFNAR1 monoclonal antibodies	1e4 PFU	intravaginally	ZIKV-Brazil [Paraiba 2015]
[68]	Simanjuntak, 2018	AG129	5e4 PFU	subcutaneous, intravaginally with collected infected semen	KU501215 (PRVABC59)
[69]	Duggal, 2018	AG129	1e3 PFU	SC, intravaginally, sexual transmission	KU501215 (PRVABC59)
[71]	Clancy, 2018	AG129 and Ifnar-/- mice	1e2 PFU	SC	KU501215 (PRVABC59)

## Sheet: NHP models
Ref	Author, year	Type of NHP	Sample size	Dose	Route	ZIKV strain
[33]	Dudley, 2016	Rhesus macaques	8; 3m, 3f, 2f	1e4-1e6 PFU	SC	KJ776791
[37]	Koide, 2016	Cynomolgus macaques	6; 3m,3f	5e5 PFU and 1e4 PFU	SC	KU501215 (PRAVBC59); KU955593 (FSS13025); HQ234500 (IBH30656)
[38]	Osuna, 2016	Rhesus and Cynomolgus macaques	36	1e6 PFU	SC	KU501215; KF993678
[44]	Li, 2016	Rhesus macaques	5	1e5 PFU	SC	KU820898
[46]	Aid, 2017	Rhesus macaques	16	1e3-1e6 PFU	SC	KU497555 (ZIKV-BR (Brazil/ZKV2015)); KU501215 (PRAVBC59)
[52]	Coffey, 2017	Rhesus macaques	2	1e5 PFU	IV	KU321639.1
[54]	Newman, 2017	Rhesus macaques	13	8e5 PFU	Oropharyngeal administration, SC	H/PF/2013
[55]	Carroll, 2017	Rhesus Macaques	NA	1e4-1e6 PFU	intravaginally	KU321639.1
[57]	Silveira, 2017	Rhesus macaques	4	1e7 PFU	IV	KX520666.1
[59]	Haddow, 2017	Cynomolgus macaques, Rhesus macaques	16	1e7 PFU	intravaginally, intrarectally	KU955591 (ArD 41525)
[64]	Deng, 2017	Rhesus macaques	4	1e5 PFU	intranasally, intragastric	KU820898 (ZIKV GZ01)
[65]	Chiu, 2017	Common marmoset (Callithrix jacchus)	4	1e4 PFU	IM	KX421193 (MR766)

## Sheet: References
#	reference
32	Rossi SL, Tesh RB, Azar SR, Muruato AE, Hanley KA, Auguste AJ, et al. Characterization of a Novel Murine Model to Study Zika Virus. Am J Trop Med Hyg. 2016;94(6):1362-9. doi: 10.4269/ajtmh.16-0111. PubMed PMID: 27022155; PubMed Central PMCID: PMC4889758.
33	Dudley DM, Aliota MT, Mohr EL, Weiler AM, Lehrer-Brey G, Weisgrau KL, et al. Natural history of Asian lineage Zika virus infection in macaques. bioRxiv. 2016. doi: 10.1101/046334.
34	Lazear HM, Govero J, Smith AM, Platt DJ, Fernandez E, Miner JJ, et al. A Mouse Model of Zika Virus Pathogenesis. Cell Host Microbe. 2016;19(5):720-30. doi: 10.1016/j.chom.2016.03.010. PubMed PMID: 27066744; PubMed Central PMCID: PMC4866885.
35	Chan JF, Yip CC, Tsang JO, Tee KM, Cai JP, Chik KK, et al. Differential cell line susceptibility to the emerging Zika virus: implications for disease pathogenesis, non-vector-borne human transmission and animal reservoirs. Emerg Microbes Infect. 2016;5:e93. doi: 10.1038/emi.2016.99. PubMed PMID: 27553173; PubMed Central PMCID: PMC5034105.
36	Yockey LJ, Varela L, Rakib T, Khoury-Hanold W, Fink SL, Stutz B, et al. Vaginal Exposure to Zika Virus during Pregnancy Leads to Fetal Brain Infection. Cell. 2016;166(5):1247-56 e4. doi: 10.1016/j.cell.2016.08.004. PubMed PMID: 27565347; PubMed Central PMCID: PMC5006689.
37	Koide F, Goebel S, Snyder B, Walters KB, Gast A, Hagelin K, et al. Development of a Zika Virus Infection Model in Cynomolgus Macaques. Front Microbiol. 2016;7(6):2028. doi: 10.3389/fmicb.2016.02028. PubMed PMID: 28066354; PubMed Central PMCID: PMC5165249.
38	Osuna CE, Lim SY, Deleage C, Griffin BD, Stein D, Schroeder LT, et al. Zika viral dynamics and shedding in rhesus and cynomolgus macaques. Nat Med. 2016;22(12):1448-55. doi: 10.1038/nm.4206. PubMed PMID: 27694931; PubMed Central PMCID: PMC5293594.
39	Ma W, Li S, Ma S, Jia L, Zhang F, Zhang Y, et al. Zika Virus Causes Testis Damage and Leads to Male Infertility in Mice. Cell. 2016;167(6):1511-24 e10. doi: 10.1016/j.cell.2016.11.016. PubMed PMID: 27884405.
40	Khan S, Woodruff EM, Trapecar M, Fontaine KA, Ezaki A, Borbet TC, et al. Dampened antiviral immunity to intravaginal exposure to RNA viral pathogens allows enhanced viral replication. J Exp Med. 2016;213(13):2913-29. doi: 10.1084/jem.20161289. PubMed PMID: 27852793; PubMed Central PMCID: PMC5154948.
41	Govero J, Esakky P, Scheaffer SM, Fernandez E, Drury A, Platt DJ, et al. Zika virus infection damages the testes in mice. Nature. 2016;540(7633):438-42. doi: 10.1038/nature20556. PubMed PMID: 27798603; PubMed Central PMCID: PMC5432198.
42	Tang WW, Young MP, Mamidi A, Regla-Nava JA, Kim K, Shresta S. A Mouse Model of Zika Virus Sexual Transmission and Vaginal Viral Replication. Cell Rep. 2016;17(12):3091-8. doi: 10.1016/j.celrep.2016.11.070. PubMed PMID: 28009279; PubMed Central PMCID: PMC5193244.
43	Julander JG, Siddharthan V, Evans J, Taylor R, Tolbert K, Apuli C, et al. Efficacy of the broad-spectrum antiviral compound BCX4430 against Zika virus in cell culture and in a mouse model. Antiviral Res. 2017;137:14-22. doi: 10.1016/j.antiviral.2016.11.003. PubMed PMID: 27838352; PubMed Central PMCID: PMC5215849.
44	Li XF, Dong HL, Huang XY, Qiu YF, Wang HJ, Deng YQ, et al. Characterization of a 2016 Clinical Isolate of Zika Virus in Non-human Primates. EBioMedicine. 2016;12:170-7. doi: 10.1016/j.ebiom.2016.09.022. PubMed PMID: 27693104; PubMed Central PMCID: PMC5078627.
45	Panina-Bordignon P, Pagani I, Ghezzi S, Ulisse A, Rubio A, Garavaglia E, et al. Zika Virus Infects Human Endometrial Stromal Cells. Reprod Sci. 2017;24(1):85a-a. doi: 10.1177/1933719117699773.
46	Aid M, Abbink P, Larocca RA, Boyd M, Nityanandam R, Nanayakkara O, et al. Zika Virus Persistence in the Central Nervous System and Lymph Nodes of Rhesus Monkeys. Cell. 2017;169(4):610-20 e14. doi: 10.1016/j.cell.2017.04.008. PubMed PMID: 28457610; PubMed Central PMCID: PMC5426912.
47	Duggal NK, Ritter JM, Pestorius SE, Zaki SR, Davis BS, Chang GJ, et al. Frequent Zika Virus Sexual Transmission and Prolonged Viral RNA Shedding in an Immunodeficient Mouse Model. Cell Rep. 2017;18(7):1751-60. doi: 10.1016/j.celrep.2017.01.056. PubMed PMID: 28199846.
48	Hastings AK, Yockey LJ, Jagger BW, Hwang J, Uraki R, Gaitsch HF, et al. TAM Receptors Are Not Required for Zika Virus Infection in Mice. Cell Rep. 2017;19(3):558-68. doi: 10.1016/j.celrep.2017.03.058. PubMed PMID: 28423319; PubMed Central PMCID: PMC5485843.
49	Uraki R, Hwang J, Jurado KA, Householder S, Yockey LJ, Hastings AK, et al. Zika virus causes testicular atrophy. Sci Adv. 2017;3(2):e1602899. doi: 10.1126/sciadv.1602899. PubMed PMID: 28261663; PubMed Central PMCID: PMC5321463.
50	Uraki R, Jurado KA, Hwang J, Szigeti-Buck K, Horvath TL, Iwasaki A, et al. Fetal Growth Restriction Caused by Sexual Transmission of Zika Virus in Mice. J Infect Dis. 2017;215(11):1720-4. doi: 10.1093/infdis/jix204. PubMed PMID: 28472297.
51	Martinez LE, Garcia G, Contreras D, Gong D, Sun R, Arumugaswami V. Pathogenesis of Zika Virus Infection via Rectal Route. bioRxiv. 2017.
52	Coffey LL, Pesavento PA, Keesler RI, Singapuri A, Watanabe J, Watanabe R, et al. Zika Virus Tissue and Blood Compartmentalization in Acute Infection of Rhesus Macaques. PLoS One. 2017;12(1):e0171148. doi: 10.1371/journal.pone.0171148. PubMed PMID: 28141843; PubMed Central PMCID: PMC5283740 employees does not alter our adherence to PLOS ONE policies on sharing data and materials.
53	Winkler CW, Woods TA, Rosenke R, Scott DP, Best SM, Peterson KE. Sexual and Vertical Transmission of Zika Virus in anti-interferon receptor-treated Rag1-deficient mice. Sci Rep. 2017;7(1):7176. doi: 10.1038/s41598-017-07099-7. PubMed PMID: 28775298; PubMed Central PMCID: PMC5543051.
54	Newman CM, Dudley DM, Aliota MT, Weiler AM, Barry GL, Mohns MS, et al. Oropharyngeal mucosal transmission of Zika virus in rhesus macaques. Nat Commun. 2017;8(1):169. doi: 10.1038/s41467-017-00246-8. PubMed PMID: 28765581; PubMed Central PMCID: PMC5539107.
55	Carroll T, Lo M, Lanteri M, Dutra J, Zarbock K, Silveira P, et al. Zika virus preferentially replicates in the female reproductive tract after vaginal inoculation of rhesus macaques. PLoS Pathog. 2017;13(7):e1006537. doi: 10.1371/journal.ppat.1006537. PubMed PMID: 28746373; PubMed Central PMCID: PMC5546709.
56	Sheng ZY, Gao N, Wang ZY, Cui XY, Zhou DS, Fan DY, et al. Sertoli Cells Are Susceptible to ZIKV Infection in Mouse Testis. Front Cell Infect Microbiol. 2017;7:272. doi: 10.3389/fcimb.2017.00272. PubMed PMID: 28680856; PubMed Central PMCID: PMC5478702.
57	Silveira ELV, Rogers KA, Gumber S, Amancha P, Xiao P, Woollard SM, et al. Immune Cell Dynamics in Rhesus Macaques Infected with a Brazilian Strain of Zika Virus. J Immunol. 2017;199(3):1003-11. doi: 10.4049/jimmunol.1700256. PubMed PMID: 28667164; PubMed Central PMCID: PMC5538781.
58	Griffin BD, Muthumani K, Warner BM, Majer A, Hagan M, Audet J, et al. DNA vaccination protects mice against Zika virus-induced damage to the testes. Nat Commun. 2017;8:15743. doi: 10.1038/ncomms15743. PubMed PMID: 28589934; PubMed Central PMCID: PMC5467228.
59	Haddow AD, Nalca A, Rossi FD, Miller LJ, Wiley MR, Perez-Sautu U, et al. High Infection Rates for Adult Macaques after Intravaginal or Intrarectal Inoculation with Zika Virus. Emerg Infect Dis. 2017;23(8):1274-81. doi: 10.3201/eid2308.170036. PubMed PMID: 28548637; PubMed Central PMCID: PMC5547779.
60	Spencer JL, Lahon A, Tran LL, Arya RP, Kneubehl AR, Vogt MB, et al. Replication of Zika virus in human prostate cells: a potential source of sexually transmitted virus. J Infect Dis. 2017. doi: 10.1093/infdis/jix436. PubMed PMID: 28968863.
61	Bagasra O, Addanki KC, Goodwin GR, Hughes BW, Pandey P, McLean E. Cellular Targets and Receptor of Sexual Transmission of Zika Virus. Appl Immunohistochem Mol Morphol. 2017. doi: 10.1097/PAI.0000000000000580. PubMed PMID: 28968270.
62	Siemann DN, Strange DP, Maharaj PN, Shi PY, Verma S. Zika Virus Infects Human Sertoli Cells and Modulates the Integrity of the In Vitro Blood-Testis Barrier Model. J Virol. 2017;91(22). doi: 10.1128/JVI.00623-17. PubMed PMID: 28878076; PubMed Central PMCID: PMC5660489.
63	McDonald EM, Duggal NK, Brault AC. Pathogenesis and sexual transmission of Spondweni and Zika viruses. PLoS Negl Trop Dis. 2017;11(10):e0005990. doi: 10.1371/journal.pntd.0005990. PubMed PMID: 28985234.
64	Deng YQ, Zhang NN, Li XF, Wang YQ, Tian M, Qiu YF, et al. Intranasal infection and contact transmission of Zika virus in guinea pigs. Nat Commun. 2017;8(1):1648. doi: 10.1038/s41467-017-01923-4. PubMed PMID: 29162827; PubMed Central PMCID: 5698318.
65	Chiu CY, Sanchez-San Martin C, Bouquet J, Li T, Yagi S, Tamhankar M, et al. Experimental Zika Virus Inoculation in a New World Monkey Model Reproduces Key Features of the Human Infection. Sci Rep. 2017;7(1):17126. doi: 10.1038/s41598-017-17067-w. PubMed PMID: 29215081; PubMed Central PMCID: 5719425.
66	Xu K, Song Y, Dai L, Zhang Y, Lu X, Xie Y, et al. Recombinant Chimpanzee Adenovirus Vaccine AdC7-M/E Protects against Zika Virus Infection and Testis Damage. J Virol. 2018;92(6). doi: 10.1128/JVI.01722-17. PubMed PMID: 29298885; PubMed Central PMCID: 5827382.
67	Scott JM, Lebratti TJ, Richner JM, Jiang X, Fernandez E, Zhao H, et al. Cellular and Humoral Immunity Protect against Vaginal Zika Virus Infection in Mice. J Virol. 2018;NA(NA). doi: 10.1128/JVI.00038-18. PubMed PMID: 29343577.
68	Simanjuntak Y, Liang JJ, Chen SY, Li JK, Lee YL, Wu HC, et al. Ebselen alleviates testicular pathology in mice with Zika virus infection and prevents its sexual transmission. PLoS Pathog. 2018;14(2):e1006854. doi: 10.1371/journal.ppat.1006854. PubMed PMID: 29447264; PubMed Central PMCID: 5814061.
69	Duggal NK, McDonald EM, Ritter JM, Brault AC. Sexual transmission of Zika virus enhances in utero transmission in a mouse model. Sci Rep. 2018;8(1):4510. Epub 2018/03/16. doi: 10.1038/s41598-018-22840-6. PubMed PMID: 29540804; PubMed Central PMCID: Pmc5852059.

## Sheet: Abbreviations used
Abreviation	Definition
dpi	days post infection
d#	on day # post event (infection/inoculation)
FFU	Focus-forming unit
IFNAR	Interferon-alpha/beta receptor
IP	Intraperitoneal
IV	Intravenous
NHP	Non-human primate
PFU	Plaque-forming unit
RNA	Ribonucleic acid
RT-PCR	Reverse transcription polymerase chain reaction
SC	Subcutaneous
SPONV	Spondweni virus
WT	Wild-type
ZIKV	Zika virus
